# Supplementary material for: Comparison of model-averaging and single-distribution approaches to estimating species sensitivity distributions and hazardous concentrations for 5% of species
Source: Environ Toxicol Chem. 2025 Jan 6;44(3):834–40. doi: 10.1093/etojnl/vgae060 (PMC11864202; doi:10.1093/etojnl/vgae060)
Supplement: vgae060_Supplementary_Data [file vgae060_supplementary_data.zip]

Archive with 3 entries (2 files):
- vgae060_Supplementary_Data/
- vgae060_Supplementary_Data/Supporting_Information_Figures_rev1_v3.docx
- vgae060_Supplementary_Data/TableS1_v1.xlsx
