# Supplementary material for: Comparison of model-averaging and single-distribution approaches to estimating species sensitivity distributions and hazardous concentrations for 5% of species
Source: Environ Toxicol Chem. 2025 Jan 6;44(3):834–40. doi: 10.1093/etojnl/vgae060 (PMC11864202; doi:10.1093/etojnl/vgae060)
Supplement: vgae060_Supplementary_Data [file vgae060_supplementary_data.zip › vgae060_Supplementary_Data/TableS1_v1.xlsx]

## Sheet: Readme
	Supporting information for Comparison of model-averaging and single-distribution approaches to estimate species sensitivity distributions and hazardous concentrations for 5% of species
	Column name	Explanations	Source
	original.CAS_EnvironTox	"original CAS" number as listed in the EnvironTox database	EnvironTox
	Short_name_EnvironTox	The first name listed under "Chemical name" in the EnvironTox database	EnvironTox
	use_group_updated	Use group updated by obtaining information (https://pubchem.ncbi.nlm.nih.gov/) for chemicals with unavailable data from Kramer et al. 2024	Kramer et al. 2024 + our original search
	Source	Website link for updated use group information from PubChem.	The present study
	use_group_simplified from Kramer et al. 2024	Use group, simplified from Kramer et al. 2024; If the use groups for a given chemical include "Biocide" or "Pesticide", we assigned it as "Biocide" in the present study.	Kramer et al. 2024 with modifications
	HC5_complete_dataset	HC5 values derived from the complete datasets	The present study
	No_species_acute	Number of species for which acute toxicity data are available	The present study
	No_trophic_acute	Number of trophic levels for which acute toxicity data are available	The present study
	Best distribution	The distribution model with the lowest AICc value	The present study
	Bimodality_coefficient	Bimodality coefficient	The present study
	Cate_BC	Categorizes as bimodal (1) or not (2)	The present study

## Sheet: Table_S1
original.CAS_EnvironTox	Short_name_EnvironTox	use_group_updated	Source	use_group_simplified from Kramer et al. 2024	HC5_complete_dataset	No_species_acute	No_trophic_acute	Best distribution	Bimodality_coefficient	Cate_BC
108952	Phenol	Biocide	https://pubchem.ncbi.nlm.nih.gov/compound/996#section=Use-and-Manufacturing	NA	4306.67	215	4	Log-normal	0.322109	Not bimodal
121755	Malathion	Biocide		Biocide	2	199	4	Log-normal	0.454804	Not bimodal
63252	Carbaryl	Biocide		Biocide	6.455	180	4	Gamma	0.598015	Bimodal
87865	Pentachlorophenol	Biocide		Biocide	43.1196	173	4	Burr III	0.468174	Not bimodal
58899	Lindane	Biocide		Biocide	3.69	154	4	Log-normal	0.433471	Not bimodal
2921882	Chlorpyrifos	Biocide		Biocide	0.119895	153	4	Log-normal	0.475143	Not bimodal
115297	Endosulfan	Biocide		Biocide	0.206	124	4	Log-normal	0.511683	Not bimodal
122145	Fenitrothion	Biocide		Biocide	1.5	121	4	Burr III	0.670453	Bimodal
1912249	Atrazine	Biocide		Biocide	34.1858	114	4	Gamma	0.64705	Bimodal
298000	Methyl parathion	Biocide		Biocide	1.79	111	4	Burr III	0.806024	Bimodal
333415	Diazinon	Biocide		Biocide	1.25324	106	4	Gamma	0.569318	Bimodal
56382	Parathion	Biocide		Biocide	0.539146	103	3	Log-normal	0.512146	Not bimodal
55389	Fenthion	Biocide		Biocide	1.04666	102	3	Gamma	0.505249	Not bimodal
60571	Dieldrin	Biocide		Biocide	1.0035	102	4	Log-normal	0.392649	Not bimodal
72208	Endrin	Biocide		Biocide	0.164905	99	3	Log-normal	0.405374	Not bimodal
131522	Sodium pentachlorophenate	Biocide	https://pubchem.ncbi.nlm.nih.gov/compound/23663539#section=Use-and-Manufacturing	NA	15.44	89	4	Log-logistic	0.283116	Not bimodal
62737	Dichlorvos	Biocide		Biocide	0.41	83	4	Weibull	0.522512	Not bimodal
52686	Trichlorfon	Biocide		Biocide	5.81968	79	4	Log-logistic	0.242285	Not bimodal
60515	Dimethoate	Biocide		Biocide	3.07	78	4	Weibull	0.524226	Not bimodal
72435	Methoxychlor	Biocide		Biocide	1.01976	77	3	Log-normal	0.402272	Not bimodal
151213	Sodium dodecyl sulfate	Industrial Chemical		Industrial Chemical	614.651	76	3	Weibull	0.489458	Not bimodal
1563662	Carbofuran	Biocide		Biocide	2.14504	74	4	Burr III	0.389304	Not bimodal
88302	3-Trifluoromethyl-4-nitrophenol	Biocide	https://pubchem.ncbi.nlm.nih.gov/compound/6931#section=Use-and-Manufacturing	NA	1020.35	70	4	Log-normal	0.423997	Not bimodal
1420048	Clonitralid	Biocide	https://pubchem.ncbi.nlm.nih.gov/compound/14992#section=Use-and-Manufacturing	NA	34.35	68	3	Burr III	0.430724	Not bimodal
86500	Azinphos-methyl	Biocide		Biocide	0.233666	61	3	Log-normal	0.457511	Not bimodal
94757	2,4-Dichlorophenoxyacetic acid	Biocide		Biocide	3876	60	4	Weibull	0.463587	Not bimodal
76448	Heptachlor	Biocide		Biocide	1.1	59	3	Weibull	0.521407	Not bimodal
38641940	Glyphosate-isopropylamine	Biocide	https://pubchem.ncbi.nlm.nih.gov/compound/38078#section=Use-and-Manufacturing	NA	2300	58	3	Log-normal	0.306999	Not bimodal
28249776	Thiobencarb	Biocide		Biocide	251.562	56	4	Log-logistic	0.266397	Not bimodal
8001352	Toxaphene	Biocide	https://pubchem.ncbi.nlm.nih.gov/compound/5284469#section=Use-and-Manufacturing	NA	1.365	54	3	Log-normal	0.35845	Not bimodal
83794	Rotenone	Biocide		Biocide	8.52221	53	3	Log-normal	0.39334	Not bimodal
7632000	Sodium nitrite	Industrial Chemical	https://pubchem.ncbi.nlm.nih.gov/compound/23668193#section=Use-and-Manufacturing	NA	2233.92	53	3	Log-normal	0.450044	Not bimodal
62533	Aniline	Industrial Chemical		Industrial Chemical	612.511	51	4	Gamma	0.659746	Bimodal
67641	Acetone	Industrial Chemical	https://pubchem.ncbi.nlm.nih.gov/compound/180#section=Use-and-Manufacturing	NA	75525	51	4	Burr III	0.625879	Bimodal
7681529	Sodium hypochlorite	Biocide	https://pubchem.ncbi.nlm.nih.gov/compound/23665760#section=Use-and-Manufacturing	NA	44.1913	51	3	Log-logistic	0.491915	Not bimodal
